# Supplementary material for: Paroxetine Administration Affects Microbiota and Bile Acid Levels in Mice
Source: Front Psychiatry. 2020 Jun 4;11:518. doi: 10.3389/fpsyt.2020.00518 (PMC7287167; doi:10.3389/fpsyt.2020.00518)
Supplement: Supplementary file 2 [file Table_2.xlsx]

## Sheet: RAW-Intensities
row ID	m/z	row retention time	Label	metabolite (adduct, neutral loss)	Name	Data type		Student's T-test p-value one week Vehicle_PARO	Student's T-test p-value two week Vehicle_PARO	Mean	Mean	Mean	Mean	SEM	SEM	SEM	SEM	log2 (fold change)	log2 (fold change)
1					Treatment	meta				Vehicle	PARO	Vehicle	PARO	Vehicle	PARO	Vehicle	PARO
2					treatment duration	meta				one week	one week	two weeks	two weeks	one week	one week	two weeks	two weeks	one week	two weeks
3			BWgain		Body weight gain	weight [g]		0.0551209	0.000183084	1.09412	2.2625	1.52941	3.9875	0.138572	0.531719	0.285493	0.462489	1.04815	1.38251
4			FST		Forced Swim Test	active coping [s]			1.39719e-05			172.99	249.706			7.55401	9.49901		0.529542
5	330.15	3.56	PARO	M+H	Paroxetine	MS [rel. intensities]		2.90334e-22	5.54334e-24	0	1.76251e+08	142545	2.55051e+08	0	2.59836e+07	30149.2	2.93762e+07	NA	10.8052
6	332.165	2.96	PARO_M_I	M+H	Paroxetine Metabolite I	MS [rel. intensities]		1.59672e-14	1.12968e-17	82386.8	4.70395e+07	57591.2	2.62049e+07	0	1.85802e+07	2038.14	6.54873e+06	9.15725	8.82977
7	210.129	1.78	PARO_M_III	M+H	Paroxetine Metabolite III	MS [rel. intensities]		6.11308e-20	7.2666e-26	50954.8	3.81851e+07	51829.5	3.42514e+07	539.038	6.38265e+06	3912.49	4.22133e+06	9.54958	9.36817
8	540.366	5.07	F-DCA	M+H	Phenylalanodeoxycholic acid	MS [rel. intensities]		0.146902	0.0148388	651325	2.48074e+06	363765	741140	154239	944318	55417.5	135350	1.92932	1.02674
9	556.364	4.67	F-CA	M+H	Phenylalanocholic acid	MS [rel. intensities]		0.0127135	0.0112756	455343	1.38075e+06	263592	520243	88212	338964	41774.2	94745.1	1.60043	0.98088
10	434.325	4.81	GLCA	M+H	Glycolithocholic acid	MS [rel. intensities]		0.24004	0.864752	2.25791e+07	2.98233e+07	1.49607e+07	1.42963e+07	4.11949e+06	4.16891e+06	3.0039e+06	2.24177e+06	0.401454	-0.0655325
11	450.321	4.52	GDCA	M+H	Glycodeoxycholic acid	MS [rel. intensities]		0.531507	0.634567	1.16021e+06	1.3427e+06	462646	526159	237196	395242	63874.7	89114.3	0.210751	0.185591
12	785.592	4.95	DCA	2M+H	Deoxycholic acid	MS [rel. intensities]		0.854476	0.38233	2.98793e+08	3.17112e+08	2.87409e+08	2.15764e+08	6.01509e+07	7.47301e+07	7.129e+07	3.15104e+07	0.0858474	-0.413653
13	408.311	4.56	C24H38O4_1	M+NH4		MS [rel. intensities]		0.0929533	0.684006	785709	1.33898e+06	623459	586685	80534.7	290333	56488.5	64142.6	0.769064	-0.0877092
14	408.311	4.74	C24H38O4_2	M+NH4		MS [rel. intensities]		0.113948	0.71846	2.82252e+07	35283965	2.35791e+07	2.46935e+07	2.22288e+06	3.53693e+06	2.05099e+06	2.14597e+06	0.322031	0.0666248
15	408.311	4.98	C24H38O4_3	M+NH4		MS [rel. intensities]		0.147301	0.661272	8.2064e+07	1.24345e+08	7.10873e+07	6.83832e+07	8.29376e+06	2.42394e+07	6.43304e+06	7.03069e+06	0.599527	-0.055951
16	424.306	4.01	C24H38O5_1	M+NH4		MS [rel. intensities]		0.022994	0.414518	3.37884e+06	8.16126e+06	3.68568e+06	2.92623e+06	453831	1.8119e+06	1.79059e+06	437127	1.27226	-0.332891
17	424.306	4.29	C24H38O5_2	M+NH4		MS [rel. intensities]		0.030999	0.0826025	5.42618e+06	1.07456e+07	4.12723e+06	5.62567e+06	623038	2.65668e+06	670924	729379	0.985737	0.44685
18	357.278	5.3	C24H40O4	M+H -2H2O		MS [rel. intensities]		0.692137	0.460416	2.72256e+06	2.01074e+06	2.45419e+06	2.26549e+06	471888	327741	562992	274978	-0.43724	-0.115422
19	817.583	3.93	C24H40O5_1	2M+H		MS [rel. intensities]		0.0604066	0.150486	7.428e+07	3.95652e+07	5.25957e+07	3.32174e+07	1.52672e+07	7.62043e+06	1.16594e+07	4.77312e+06	-0.908744	-0.663008
20	373.274	4.06	C24H40O5_2	M+H -2H2O		MS [rel. intensities]		0.131388	0.18156	1.60189e+07	2.14232e+07	1.38925e+07	1.58523e+07	2.04723e+06	2.66047e+06	2.48847e+06	1.33574e+06	0.419395	0.190385
21	426.321	4.31	C24H40O5_3	M+NH4		MS [rel. intensities]		0.06256	0.253479	4.10563e+07	64637008	3.13794e+07	4.09453e+07	5.16387e+06	1.04344e+07	6.39197e+06	4.74442e+06	0.654755	0.38388
22	504.263	3.55	C24H38O8S_1	M+NH4		MS [rel. intensities]		0.167807	0.0190245	4.2574e+06	4.15102e+06	2.41636e+06	3.96752e+06	1.02327e+06	733084	639755	718041	-0.0365084	0.715399
23	504.263	3.63	C24H38O8S_2	M+NH4		MS [rel. intensities]		0.413479	0.00136571	2.19041e+07	2.7665e+07	1.68218e+07	3.62674e+07	4.15209e+06	4.59553e+06	4.62218e+06	3.88732e+06	0.336862	1.10834
24	506.278	3.72	C24H40O8S_1	M+NH4		MS [rel. intensities]		0.710012	0.00792897	4.28552e+07	4.16979e+07	2.88254e+07	5.07381e+07	6.6892e+06	7.03804e+06	6.61196e+06	5.28864e+06	-0.0394946	0.815728
25	506.273	3.46	C24H40O8S_2	M+NH4		MS [rel. intensities]		0.751519	0.0299956	2.72992e+06	1.54034e+06	1.05493e+06	1.78224e+06	589794	457709	412217	715605	-0.825612	0.756546
